# Supplementary material for: Exploration of Olfaction and ChiPSO in Pediatric Cystic Fibrosis
Source: J Clin Med. 2025 Apr 9;14(8):2583. doi: 10.3390/jcm14082583 (PMC12027488; doi:10.3390/jcm14082583)
Supplement: Supplementary file 1 [file jcm-14-02583-s001.zip]

Archive with 6 entries (6 files):
- JCM_TableS1_finalproof.pdf
- JCM_tableS2_finalproof.pdf
- JCM_TableS3_finalproof.pdf
- JCM_TableS4_finalproof.pdf
- JCM_TableS5_finalproof.pdf
- JCM_TableS6_finalproof.pdf
